# Supplementary material for: Neutrophil Percentage-to-Albumin Ratio as a Prognostic and Predictive Biomarker in Non-Metastatic Breast Cancer Treated with Neoadjuvant Chemotherapy: Findings from a Retrospective Cohort
Source: Diagnostics (Basel). 2026 Mar 26;16(7):998. doi: 10.3390/diagnostics16070998 (PMC13073549; doi:10.3390/diagnostics16070998)
Supplement: Supplementary file 1 [file diagnostics-16-00998-s001.zip]

Archive with 1 entries (1 files):
- diagnostics-4166648-supplementary.pdf
